# Supplementary material for: GLYCO-BUILD: an enzymatic pipeline for the synthesis of peptides carrying eukaryotic N-glycans
Source: Nat Commun. 2025 Nov 29;17:369. doi: 10.1038/s41467-025-67055-2 (PMC12796225; doi:10.1038/s41467-025-67055-2)
Supplement: Supplementary file 4 — Source Data [file 41467_2025_67055_MOESM4_ESM.xlsx]

## Sheet: Fig. 2a
Figure 2a
Peptide sequence: 5FAM-GSDANYTYTQ-NH2

## Sheet: Fig. 2c
Figure 2b
Peptide sequence: 5FAM-GSDANYTYTQ-NH2

## Sheet: Fig. 2d
Figure 2d
Peptide sequence: 5FAM-GSDANYTYTQ-NH2

## Sheet: Fig. 3a
Figure 3a
Peptide sequence: TAMRA-YANATS-NH2
Upper band: glycopeptide
Lower band: peptide

## Sheet: Fig. 3b
Figure 3b
		Peptide	Glycan	Observed m/z [M+2H]2+	Calculated m/z [M+2H]2+
		5-TAMRA-YANATS-NH2	GlcNAc2	722.297	722.301
			GlcNAc2Man3	965.38	965.38
			GlcNAc2Man5	1127.44	1127.43
			GlcNAc2Man9	1451.54	1451.54
			GlcNAc2Man9Glc3	1694.63	1694.62
		Peptide	Glycan	Observed m/z [M+3H]3+	Calculated m/z [M+3H]3+
		5-TAMRA-YANATS-NH2	GlcNAc2Man5	751.957	751.958
			GlcNAc2Man9	968.027	968.028
			GlcNAc2Man9Glc3	1130.08	1130.08
Please refer to raw data and identification results as deposited in GlycoPOST with the following accession code: GPST000641

## Sheet: Fig. 4
Figure 4
TbSTT3A
	Time / min	GlcNAc2Man3			GlcNAc2Man5			GlcNAc2Man9
	0	0	0	0	0	0	0	0	0	0
	5	39.15	38.74	35.98	54.54	55.31	48.6	13.35	22.18	17.16
	10	58.31	51.67	60.41	77.01	79.07	76.58	31.9	39.7	36.23
	20	82.36	87.25	87	95.63	96.05	95.59	65.19	65.11	61.97
	30	91.71	91.91	92.19	98.77	100	100	78.2	77.8	75.91
	60	98.92	98.6	97.06	100	100	100	97.92	97.37	98.32
TbSTT3B
	Time / min	GlcNAc2Man3			GlcNAc2Man5			GlcNAc2Man9
	0	0	0	0	0	0	0	0	0	0
	5	0	0	0	1.19	1.24	0	22.59	25.96	20.1
	10	0	0	0	2.2	2.4	1.96	40.81	32.28	47.83
	20	0	0	0	4.44	4.95	5.91	73.48	77.82	76.14
	30	0	0	0	7.44	7.61	7.51	88.18	90.91	88.27
	60	0	0	0	12.21	14.43	13.77	100	100	100

## Sheet: Fig. 5b
Figure 5b

## Sheet: Fig. 5c
Figure 5c

## Sheet: Fig. 5d
Figure 5d

## Sheet: Fig. 6c
Figure 6c

[truncated: 9 more sheets: Fig. 6f, Fig. 6g, Fig. 6j, Fig. 6k, S1 a-o, S3 b,c, S4, S5, S6 b]
